# Supplementary material for: Type of Findings Generated by the Occupational Therapy Workforce Research Worldwide: Scoping Review and Content Analysis
Source: Int J Environ Res Public Health. 2022 Apr 27;19(9):5307. doi: 10.3390/ijerph19095307 (PMC9101563; doi:10.3390/ijerph19095307)
Supplement: Supplementary file 1 [file ijerph-19-05307-s001.zip]

Archive with 1 entries (1 files):
- ijerph-1695385-supplementary.pdf
